# Supplementary material for: Hematological predictive markers for recurrent or metastatic squamous cell carcinomas of the head and neck treated with nivolumab: A multicenter study of 88 patients
Source: Cancer Med. 2020 May 22;9(14):5015–24. doi: 10.1002/cam4.3124 (PMC7367642; doi:10.1002/cam4.3124)
Supplement: Supplementary file 1 — Table S1‐S2 [file CAM4-9-5015-s001.xlsx]

## Sheet: Supplemental table S1
Supplemental table S1: Impact of diagnostic value of NLR on survival in patients treated with nivolumab
		AUC	Optimal cut-off value		Sensitivity		Specificity
NLR†		0.67	7.0		51.4%		82.3%
mGPS		0.65	2		40.5%		86.2%
† NLR; neutrophil lymphocyte ratio

## Sheet: Supplemental table S2
Supplemental table S2: Impact of inflammatory marker on overall survival adjusted and stratified by radiotherapy history
				Overall survival
Inflammatory marker				Adjusted by radiotherapy history								Previous radiotherapy yes								Previous radiotherapy no†
	N = 88	(%)		HR	(95%CI)		p-value		N = 71	(%)		HR	(95%CI)		p-value		N = 17	(%)		HR	(95%CI)		p-value
NLR‡
Dichotomized
Low††	60	68.1818		1 (reference)					49	69.0141		1 (reference)					11	64.7059		1 (reference)
High††	28	31.8182		3.57214	1.85234	6.8886	<0.001		22	30.9859		3.44723	1.70346	6.97603	0.001		6	35.2941		8.22162	0.87696	77.0788	0.065
mGPS††
0	41	46.5909		1 (reference)					35	49.2958		1 (reference)					6	35.2941		1 (reference)
1	25	28.4091		1.5131	0.639947	3.5775	0.346		19	26.7606		2.09424	0.864862	5.07	0.101		6	35.2941		Not estimated
2	22	25		2.86354	1.3574	6.0408	0.006		17	23.9437		2.80281	1.23339	6.3	0.014		5	29.4118		2.72438	0.424017	17.5	0.299
				Ptrend =	0.006							Ptrend =	0.012							Ptrend =	<0.001
†† Low and High: threshold of NLR was 7.0							‡ NLR: neutrophil lymphocyte ratio
¶ mGPS: modified Glasgow Prognostic Score							† Non-adjusted hazard ratio
